# Supplementary material for: Vitamin D Supplementation in Children with Asthma: An Umbrella Review
Source: Nutrients. 2026 May 14;18(10):1560. doi: 10.3390/nu18101560 (PMC13210331; doi:10.3390/nu18101560)
Supplement: Supplementary file 1 [file nutrients-18-01560-s001.zip]

Archive with 1 entries (1 files):
- nutrients-4191607-supplementary.pdf
